# Supplementary material for: Effects of manufacturing modality, primer, and adhesive polymerization on the shear bond strength of customized lingual brackets to glazed zirconia: An in vitro study
Source: PLoS One. 2025 Dec 4;20(12):e0338181. doi: 10.1371/journal.pone.0338181 (PMC12677577; doi:10.1371/journal.pone.0338181)
Supplement: S1 File — (XLSX) [file pone.0338181.s001.xlsx]

## Sheet: Sheet1
fabrication	primer	adhesive	bond_strength	ARI
2	2	1	11.0098	1
2	1	2	7.24805	2
2	1	2	9.89281	3
2	1	1	7.86416	2
1	2	2	10.1833	0
2	1	2	8.54037	1
1	1	2	9.63735	1
1	2	2	5.15428	0
1	1	2	9.08135	1
1	2	1	15.8836	0
2	1	2	11.8964	1
1	1	1	6.03086	1
1	2	1	9.33681	2
2	2	1	8.13965	1
1	1	1	10.3386	3
2	1	1	7.08776	2
1	1	1	8.86095	1
1	2	1	9.46704	0
2	2	2	7.8341	2
2	1	1	8.35504	2
1	1	1	14.0152	2
1	1	2	7.65378	1
2	1	2	9.63735	2
1	1	1	9.39191	2
2	2	1	9.60729	2
1	1	2	10.0731	1
2	2	1	14.6564	1
1	1	1	6.68704	1
1	2	2	5.73532	1
2	2	1	7.44841	0
2	1	2	11.0349	1
1	1	1	8.14967	0
1	2	2	14.4059	0
2	2	2	10.8896	1
2	1	1	7.13785	3
1	2	1	12.7079	0
1	2	2	11.666	1
2	2	1	2.82509	1
2	1	1	8.98618	2
2	2	1	5.92567	3
1	1	2	14.1755	1
2	1	1	6.53176	0
1	1	2	5.98077	1
1	1	1	6.93749	2
2	2	2	7.2781	1
2	2	1	9.41695	1
1	1	2	12.6678	0
1	1	2	8.94109	3
1	2	2	11.2803	0
2	1	2	8.36506	1
2	1	1	6.92747	2
2	2	2	10.8345	1
1	1	2	13.0585	1
2	1	2	12.1769	0
1	2	2	9.78762	0
1	2	2	7.36325	3
2	1	1	5.64015	2
1	2	1	5.1643	0
1	1	1	7.04769	1
1	2	1	12.3422	0
2	2	1	6.68203	3
2	2	1	9.98297	1
2	1	1	5.13424	1
2	1	1	9.31176	3
2	1	1	5.79042	0
1	1	1	6.76217	0
1	2	1	9.04628	0
1	2	1	10.574	1
2	2	2	7.23302	3
2	1	2	8.39511	1
2	1	1	7.73893	2
1	2	1	9.83771	0
1	2	2	8.13464	1
2	1	2	9.6123	0
1	1	1	13.2388	1
2	2	2	8.5554	1
1	2	1	11.5508	0
1	1	2	8.41014	2
1	1	1	9.02124	2
1	2	1	8.24484	1
2	1	1	6.06592	0
1	2	1	7.42336	2
2	1	1	9.04127	2
1	2	1	12.1619	0
2	2	1	3.14065	3
2	2	1	8.17471	1
1	1	2	20.5119	0
1	2	1	11.1601	0
1	1	1	8.81086	1
2	1	1	7.95933	3
1	2	2	17.216	0
1	2	1	8.01443	1
2	1	2	6.29132	1
2	2	2	8.19475	0
2	1	2	15.4228	2
2	2	2	7.2781	1
2	2	1	6.68203	2
1	1	2	11.5758	1
1	1	2	7.35324	2
2	1	2	8.54037	1
1	2	2	11.4155	0
1	2	2	6.13104	0
1	1	2	7.98938	0
1	1	2	10.0581	1
2	2	1	4.10238	1
2	2	2	10.6692	1
2	1	2	11.9064	2
1	1	1	7.22801	2
1	2	2	12.6327	0
2	2	2	9.20156	2
1	2	2	4.96394	0
2	2	1	2.57964	2
1	2	2	12.8581	0
2	1	2	8.70567	3
2	2	2	5.30455	2
2	2	2	10.529	3
1	1	2	7.60369	1
2	1	1	4.16249	3
1	2	2	12.6578	0
2	2	2	13.4041	1
2	2	2	7.94931	2
1	1	1	7.78902	2
2	2	2	8.86596	0
1	2	1	10.2134	1
1	1	1	14.421	2
2	1	2	7.50351	0
2	2	2	9.14646	2
2	2	1	8.0545	1
1=3d_printed	1=universal_primer	1=light_cure
2=cast	2=mdp_primer	2=dual_cure
